# Supplementary material for: Transcriptome Analysis Reveals the Stress Tolerance to and Accumulation Mechanisms of Cadmium in Paspalum vaginatum Swartz
Source: Plants (Basel). 2022 Aug 9;11(16):2078. doi: 10.3390/plants11162078 (PMC9414793; doi:10.3390/plants11162078)
Supplement: Supplementary file 1 [file plants-11-02078-s001.zip]

Archive with 1 entries (1 files):
- plants-1769036-supplementary.pdf
